# Supplementary material for: An Active Poroelastic Model for Mechanochemical Patterns in Protoplasmic Droplets of Physarum polycephalum
Source: PLoS One. 2014 Jun 13;9(6):e99220. doi: 10.1371/journal.pone.0099220 (PMC4057197; doi:10.1371/journal.pone.0099220)
Supplement: File S1 — Supporting movies. Movie S1. Spatiotemporal dynamics of traveling wave pattern: Relative height field in color and flow field given by arrows corresponding to Fig. 6. The simulation time is beginning with the initial state. Movie S2. Spatiotemporal dynamics of standing wave pattern: Relative height field in color and flow field given by arrows corresponding to Fig. 7. The simulation time is beginning with the initial state. Movie S3. Spatiotemporal dynamics of spiral wave pattern: Relative height field in color and flow field given by arrows corresponding to Fig. 8. The simulation time is beginning with the initial state. Movie S4. Spatiotemporal dynamics of radial wave: Relative height field in color and flow field given by arrows corresponding to Fig. 9. The simulation time is beginning with the initial state. Movie S5. Spatiotemporal dynamics of irregular wave pattern: Relative height field in color and flow field given by arrows corresponding to Fig. 10. The simulation time is beginning with the initial state. (TAR) [file pone.0099220.s001.tar]

Archive with 6 entries (5 files):
- movies
- movies/S1_mov.mpg
- movies/S2_mov.mpg
- movies/S3_mov.mpg
- movies/S4_mov.mpg
- movies/S5_mov.mpg
